# Supplementary material for: Identifying disease genes using machine learning and gene functional similarities, assessed through Gene Ontology
Source: PLoS One. 2018 Dec 10;13(12):e0208626. doi: 10.1371/journal.pone.0208626 (PMC6287949; doi:10.1371/journal.pone.0208626)
Supplement: S3 Table — (XLSX) [file pone.0208626.s003.xlsx]

## Sheet: S3 Table
S3 Table: HPO terms enriched for predicted ASD genes
HPO term	P-value	Adjusted P-value	Genes
Vesicoureteral reflux (HP:0000076)	1.75523e-07	5.21303e-05	ASXL1;HIRA;ARVCF;EHMT1;GTF2IRD1;BAZ1B
Autism (HP:0000717)	2.88664e-06	0.000232356	HIRA;ARVCF;EHMT1;NDN;GTF2IRD1;BAZ1B
Upslanted palpebral fissure (HP:0000582)	2.73559e-06	0.000232356	ASXL1;HIRA;ARVCF;EHMT1;NDN;TBX6
Patellar dislocation (HP:0002999)	3.12937e-06	0.000232356	HIRA;ARVCF;GTF2IRD1;BAZ1B
Tetralogy of Fallot (HP:0001636)	1.09536e-05	0.000650645	HIRA;ARVCF;EHMT1;GTF2IRD1;BAZ1B
Umbilical hernia (HP:0001537)	1.88136e-05	0.000798236	HIRA;ARVCF;DNMT3B;EHMT1;GTF2IRD1;BAZ1B
Attention deficit hyperactivity disorder (HP:0007018)	1.74506e-05	0.000798236	HIRA;ARVCF;NDN;GTF2IRD1;BAZ1B
Cerebral cortical atrophy (HP:0002120)	2.89763e-05	0.00107574	ASXL1;NOTCH3;HTT;EHMT1;GTF2IRD1;BAZ1B
Polycystic kidney dysplasia (HP:0000113)	6.38643e-05	0.00210752	HIRA;ARVCF;GTF2IRD1;BAZ1B
Carious teeth (HP:0000670)	7.45297e-05	0.00221353	HIRA;ARVCF;NDN;GTF2IRD1;BAZ1B
Cheekbone underdevelopment (HP:0010669)	9.92033e-05	0.00267849	HIRA;ARVCF;GTF2IRD1;BAZ1B
Venous insufficiency (HP:0005293)	0.000128132	0.00317126	NOTCH3;HIRA;ARVCF
Hypercalcemia (HP:0003072)	0.00015923	0.00337794	NOTCH3;GTF2IRD1;BAZ1B
Everted lower lip vermilion (HP:0000232)	0.000154931	0.00337794	EHMT1;GTF2IRD1;BAZ1B;SMARCA2
Venous abnormality (HP:0002624)	0.000257372	0.00509596	NOTCH3;HIRA;ARVCF
Obsessive-compulsive behavior (HP:0000722)	0.000305488	0.00567062	EHMT1;GTF2IRD1;BAZ1B
Cryptorchidism (HP:0000028)	0.000462034	0.00704485	HIRA;ARVCF;EHMT1;NDN;GTF2IRD1;BAZ1B;SMARCA2
Low-set, posteriorly rotated ears (HP:0000368)	0.000513461	0.00704485	ASXL1;HIRA;ARVCF;DNMT3B;GTF2IRD1;BAZ1B
Ventricular septal defect (HP:0001629)	0.000461749	0.00704485	ASXL1;HIRA;ARVCF;GTF2IRD1;BAZ1B
Precocious puberty (HP:0000826)	0.000554916	0.00704485	NDN;GTF2IRD1;BAZ1B
Spina bifida occulta (HP:0003298)	0.000554916	0.00704485	GTF2IRD1;TBX6;BAZ1B
Sacral dimple (HP:0000960)	0.000593001	0.00704485	ASXL1;GTF2IRD1;BAZ1B
Elfin facies (HP:0004428)	0.000580235	0.00704485	GTF2IRD1;BAZ1B
Overriding aorta (HP:0002623)	0.000580235	0.00704485	GTF2IRD1;BAZ1B
Hyperacusis (HP:0010780)	0.000580235	0.00704485	GTF2IRD1;BAZ1B
Renovascular hypertension (HP:0100817)	0.000707501	0.00808184	GTF2IRD1;BAZ1B
Renal duplication (HP:0000075)	0.000846996	0.00867441	GTF2IRD1;BAZ1B
Flat cornea (HP:0007720)	0.000846996	0.00867441	GTF2IRD1;BAZ1B
Insomnia (HP:0100785)	0.000846996	0.00867441	GTF2IRD1;BAZ1B
Hypothyroidism (HP:0000821)	0.000974904	0.00934021	HIRA;ARVCF;GTF2IRD1;BAZ1B
Intestinal malrotation (HP:0002566)	0.000958727	0.00934021	ASXL1;HIRA;ARVCF
Patent ductus arteriosus (HP:0001643)	0.00113453	0.0104609	HIRA;ARVCF;GTF2IRD1;BAZ1B
Protruding tongue (HP:0010808)	0.00116232	0.0104609	DNMT3B;EHMT1
Abnormality of the diencephalon (HP:0010662)	0.00133798	0.0113537	GTF2IRD1;BAZ1B
Narrow nasal bridge (HP:0000446)	0.00133798	0.0113537	NDN;SMARCA2
Hypertensive crisis (HP:0100735)	0.00152551	0.0119231	HIRA;ARVCF
Truncus arteriosus (HP:0001660)	0.00152551	0.0119231	HIRA;ARVCF
Seborrheic dermatitis (HP:0001051)	0.00152551	0.0119231	HIRA;ARVCF
Epicanthus (HP:0000286)	0.00162226	0.0120453	HIRA;ARVCF;DNMT3B;GTF2IRD1;BAZ1B
Intrauterine growth retardation (HP:0001511)	0.00159191	0.0120453	ASXL1;HIRA;ARVCF;TBX6;SMARCA2
Atelectasis (HP:0100750)	0.00172483	0.0124945	HIRA;ARVCF
Tracheoesophageal fistula (HP:0002575)	0.00181033	0.0128016	NOTCH3;GTF2IRD1;BAZ1B
Gingival overgrowth (HP:0000212)	0.00214314	0.0139365	NOTCH3;GTF2IRD1;BAZ1B
Abnormality of the tricuspid valve (HP:0001702)	0.00215851	0.0139365	HIRA;ARVCF
Bladder diverticulum (HP:0000015)	0.00215851	0.0139365	GTF2IRD1;BAZ1B
Bowel diverticulosis (HP:0005222)	0.00215851	0.0139365	GTF2IRD1;BAZ1B
Developmental regression (HP:0002376)	0.0022691	0.0143388	NOTCH3;HTT;GTF2IRD1;BAZ1B
Hypermetropia (HP:0000540)	0.0024161	0.0149496	NDN;GTF2IRD1;BAZ1B
Increased nuchal translucency (HP:0010880)	0.00263833	0.0159915	GTF2IRD1;BAZ1B
Cerebral ischemia (HP:0002637)	0.00270968	0.0160955	NOTCH3;GTF2IRD1;BAZ1B
Chronic obstructive pulmonary disease (HP:0006510)	0.00289532	0.0165367	HIRA;ARVCF
Obstructive lung disease (HP:0006536)	0.00289532	0.0165367	HIRA;ARVCF
Bowel incontinence (HP:0002607)	0.0031636	0.0173998	HIRA;ARVCF
Megalocornea (HP:0000485)	0.0031636	0.0173998	GTF2IRD1;BAZ1B
Constipation (HP:0002019)	0.00347678	0.0181158	HIRA;ARVCF;GTF2IRD1;BAZ1B
Hyperthyroidism (HP:0000836)	0.00344308	0.0181158	HIRA;ARVCF
Abnormal large intestine physiology (HP:0012700)	0.00344308	0.0181158	HIRA;ARVCF
Wide mouth (HP:0000154)	0.0038434	0.0196808	GTF2IRD1;BAZ1B;SMARCA2
Flat face (HP:0012368)	0.00434786	0.0215219	DNMT3B;EHMT1
Aplasia/Hypoplasia of the earlobes (HP:0009906)	0.00434786	0.0215219	HIRA;ARVCF
Abnormality of the carotid arteries (HP:0005344)	0.0046713	0.0223771	GTF2IRD1;BAZ1B
Overfolded helix (HP:0000396)	0.0046713	0.0223771	HIRA;ARVCF
Long face (HP:0000276)	0.00507813	0.0235034	ASXL1;HIRA;ARVCF
Thick lower lip vermilion (HP:0000179)	0.00538125	0.0235034	GTF2IRD1;BAZ1B;SMARCA2
Arnold-Chiari malformation (HP:0002308)	0.00535047	0.0235034	GTF2IRD1;BAZ1B
Abnormally folded helix (HP:0008544)	0.00535047	0.0235034	HIRA;ARVCF
Aplasia/Hypoplasia of the thymus (HP:0010515)	0.00500553	0.0235034	HIRA;ARVCF
Posterior embryotoxon (HP:0000627)	0.00535047	0.0235034	GTF2IRD1;BAZ1B
Abnormality of the line of Schwalbe (HP:0008048)	0.00570603	0.0245607	GTF2IRD1;BAZ1B
Abnormality of the gastric mucosa (HP:0004295)	0.00607213	0.0254003	GTF2IRD1;BAZ1B
Hallux valgus (HP:0001822)	0.00607213	0.0254003	GTF2IRD1;BAZ1B
Blepharophimosis (HP:0000581)	0.00652688	0.0258464	GTF2IRD1;BAZ1B;SMARCA2
Hypoparathyroidism (HP:0000829)	0.0064487	0.0258464	HIRA;ARVCF
Hypoplastic toenails (HP:0001800)	0.0064487	0.0258464	GTF2IRD1;BAZ1B
Acne (HP:0001061)	0.0064487	0.0258464	HIRA;ARVCF
Deviation of the hallux (HP:0010051)	0.00683566	0.026713	GTF2IRD1;BAZ1B
Hypertelorism (HP:0000316)	0.00695988	0.0268453	ASXL1;HIRA;ARVCF;DNMT3B;EHMT1
Adducted thumb (HP:0001181)	0.00723293	0.0271921	GTF2IRD1;BAZ1B
Periorbital edema (HP:0100539)	0.00723293	0.0271921	GTF2IRD1;BAZ1B
Facial edema (HP:0000282)	0.00764042	0.0273398	GTF2IRD1;BAZ1B
Low anterior hairline (HP:0000294)	0.00764042	0.0273398	ASXL1;SMARCA2
Hypocalcemia (HP:0002901)	0.00764042	0.0273398	HIRA;ARVCF
Abnormality of the thymus (HP:0000777)	0.00764042	0.0273398	HIRA;ARVCF
Type II diabetes mellitus (HP:0005978)	0.00800149	0.0281559	NDN;GTF2IRD1;BAZ1B
Nephrocalcinosis (HP:0000121)	0.00805807	0.0281559	GTF2IRD1;BAZ1B
Cardiomegaly (HP:0001640)	0.0084858	0.0293056	GTF2IRD1;BAZ1B
Hypercalciuria (HP:0002150)	0.00937116	0.0312723	GTF2IRD1;BAZ1B
Macroglossia (HP:0000158)	0.00937116	0.0312723	DNMT3B;EHMT1
Pointed chin (HP:0000307)	0.00937116	0.0312723	GTF2IRD1;BAZ1B
Abnormality of the endocardium (HP:0004306)	0.00982864	0.0324345	GTF2IRD1;BAZ1B
Stereotypic behavior (HP:0000733)	0.0102959	0.0336031	PRRT2;EHMT1
Short thorax (HP:0010306)	0.0107729	0.0347776	ASXL1;TBX6
Coarse facial features (HP:0000280)	0.0117424	0.0371425	EHMT1;GTF2IRD1;BAZ1B
Gastroesophageal reflux (HP:0002020)	0.0117555	0.0371425	ASXL1;EHMT1
Radioulnar synostosis (HP:0002974)	0.0122611	0.0383321	GTF2IRD1;BAZ1B
Synophrys (HP:0000664)	0.0138339	0.0427988	ASXL1;EHMT1
Downturned corners of mouth (HP:0002714)	0.0143767	0.0440193	EHMT1;NDN
Asthma (HP:0002099)	0.0149285	0.0452425	HIRA;ARVCF
Narrow face (HP:0000275)	0.0160592	0.0481776	GTF2IRD1;BAZ1B
Long philtrum (HP:0000343)	0.0181689	0.0539617	GTF2IRD1;BAZ1B;SMARCA2
Intellectual disability, severe (HP:0010864)	0.0196624	0.0578192	EHMT1;SMARCA2
Sporadic (HP:0003745)	0.020932	0.0609491	EHMT1;NDN
Short foot (HP:0001773)	0.022235	0.0641144	ASXL1;NDN
Delayed skeletal maturation (HP:0002750)	0.0225127	0.064291	GTF2IRD1;BAZ1B;SMARCA2
Narrow forehead (HP:0000341)	0.0235707	0.0660425	ASXL1;NDN
Holoprosencephaly (HP:0001360)	0.0235707	0.0660425	HIRA;ARVCF
Nephrolithiasis (HP:0000787)	0.0242507	0.0673128	GTF2IRD1;BAZ1B
Memory impairment (HP:0002354)	0.0270502	0.0743879	NOTCH3;PRRT2
Short neck (HP:0000470)	0.0289742	0.074829	HIRA;ARVCF;TBX6
Microdontia (HP:0000691)	0.0284966	0.074829	GTF2IRD1;BAZ1B
Polycystic ovaries (HP:0000147)	0.0277695	0.074829	GTF2IRD1;BAZ1B
Aggressive behavior (HP:0000718)	0.0284966	0.074829	EHMT1;SMARCA2
Abnormality of the labia minora (HP:0012880)	0.0288347	0.074829	NDN
Ulnar deviation of the wrist (HP:0003049)	0.0288347	0.074829	ASXL1
Abnormal hair whorl (HP:0010721)	0.0288347	0.074829	NDN
Highly arched eyebrow (HP:0002553)	0.0292312	0.0748421	EHMT1;SMARCA2
Downslanted palpebral fissures (HP:0000494)	0.0314655	0.0775573	HIRA;ARVCF;SMARCA2
Genu valgum (HP:0002857)	0.0307231	0.0775573	GTF2IRD1;BAZ1B
Broad forehead (HP:0000337)	0.0322448	0.0775573	GTF2IRD1;BAZ1B
Dementia (HP:0000726)	0.0322448	0.0775573	NOTCH3;HTT
Facial hemangioma (HP:0000329)	0.0323808	0.0775573	ASXL1
Persistence of primary teeth (HP:0006335)	0.0323808	0.0775573	EHMT1
Oligomenorrhea (HP:0000876)	0.0323808	0.0775573	NDN
Back pain (HP:0003418)	0.0323808	0.0775573	TBX6
Dental malocclusion (HP:0000689)	0.035375	0.0814239	GTF2IRD1;BAZ1B
Recurrent urinary tract infections (HP:0000010)	0.035375	0.0814239	GTF2IRD1;BAZ1B
Bronchomalacia (HP:0002780)	0.0359142	0.0814239	EHMT1
Broad alveolar ridges (HP:0000187)	0.0359142	0.0814239	ASXL1
Overlapping toe (HP:0001845)	0.0359142	0.0814239	ASXL1
Rib fusion (HP:0000902)	0.0359142	0.0814239	TBX6
Failure to thrive in infancy (HP:0001531)	0.0359142	0.0814239	NDN
Telecanthus (HP:0000506)	0.0369828	0.0832112	HIRA;ARVCF
Natal tooth (HP:0000695)	0.0394349	0.0880614	EHMT1
Sudden cardiac death (HP:0001645)	0.0411223	0.0911443	GTF2IRD1;BAZ1B
Deep palmar crease (HP:0006191)	0.0429429	0.0924206	ASXL1
Polyphagia (HP:0002591)	0.0429429	0.0924206	NDN
Chronic bronchitis (HP:0004469)	0.0429429	0.0924206	DNMT3B
Pseudobulbar signs (HP:0002200)	0.0429429	0.0924206	NOTCH3
Micropenis (HP:0000054)	0.0480878	0.102749	EHMT1;NDN
Aganglionic megacolon (HP:0002251)	0.0489869	0.103922	HIRA;ARVCF
